# Supplementary material for: Phylogenetics within Camassia (Asparagaceae): examining difficult taxonomy and unusual variation using genomic restriction-site-associated DNA sequencing data
Source: PeerJ. 2026 Jan 14;14:e20438. doi: 10.7717/peerj.20438 (PMC12811963; doi:10.7717/peerj.20438)
Supplement: Supplemental Information 1 [file peerj-14-20438-s001.txt]

#!/usr/bin/env python

# Split PE fastq files from MSG libraries
# John Kelly, Oct. 2012

import sys
import re

# parser for paired end data with diagnositics 
barcode_file= open("key.txt","rU") 

fq2 = sys.argv[2]
fq1 = sys.argv[1]
index=sys.argv[3]

sumbc=open(index+"bcx.txt","w")

barcodes_dict = dict()
mainbc=dict()
for idx,row in enumerate(barcode_file):
	line = row.replace('\n', '').replace('\r', '').split('\t')
	if line[0]==index:
		barcodes_dict[line[1]] = {'name':line[2], 'file_name':line[2]+".fq"}
		mainbc[line[1]]=1

allbc=dict()
bases=["A","C","G","T"]
for k1 in range(4):
	for k2 in range(4):
		for k3 in range(4):
			for k4 in range(4):
				for k5 in range(4):
					for k6 in range(4):
						key=bases[k1]+bases[k2]+bases[k3]+bases[k4]+bases[k5]+bases[k6]
						allbc[key]=[0,0]
					

r1_file = open(fq1, 'r')
r2_file = open(fq2, 'r')
current_file1 = ''
current_file2 = ''

matches=[0,0,0]
for idx, row in enumerate(r1_file):
	line = row.replace('\n', '').replace('\r', '')
	row2 = r2_file.readline()
	line2= row2.replace('\n', '').replace('\r', '')

	if idx%4 == 0:
		name_line = row
		name_line2 = row2                
	elif idx%4 == 1:
		catok=[0,0]
		try:
			zipa=mainbc[row[:6]]
			catok[0]=1
		except KeyError:
			pass
		try:
			zipa=mainbc[row2[:6]]
			catok[1]=1
		except KeyError:
			pass

		if catok[0]==1 and catok[1]==1 and row[:6] == row2[:6]:
			matches[0]+=1
			current_file1 = open("r1."+barcodes_dict[row[:6]]['file_name'], 'a')
			current_file1.write(name_line)
			current_file1.write(row[6:])
			current_file2 = open("r2."+barcodes_dict[row[:6]]['file_name'], 'a')
			current_file2.write(name_line2)
			current_file2.write(row2[6:])                        
		elif (catok[0]==0 and catok[1]==0) or (catok[0]==1 and catok[1]==1 and row[:6] != row2[:6]):
			matches[2]+=1
			current_file1 = open(index+'misc.barcodes1.fq', 'a')
			current_file1.write(name_line)
			current_file1.write(row[6:])                        
			current_file2 = open(index+'misc.barcodes2.fq', 'a')
			current_file2.write(name_line2)
			current_file2.write(row2[6:]) 
		else:
			matches[1]+=1
			if catok[0]==1:
				current_file1 = open("r1."+barcodes_dict[row[:6]]['file_name'], 'a')
				current_file1.write(name_line)
				current_file1.write(row[6:])
				current_file2 = open("r2."+barcodes_dict[row[:6]]['file_name'], 'a')
				current_file2.write(name_line2)
				current_file2.write(row2[6:])
			else:
				current_file1 = open("r1."+barcodes_dict[row2[:6]]['file_name'], 'a')
				current_file1.write(name_line)
				current_file1.write(row[6:])
				current_file2 = open("r2."+barcodes_dict[row2[:6]]['file_name'], 'a')
				current_file2.write(name_line2)
				current_file2.write(row2[6:])                                
		try:
			allbc[row[:6]][0]+=1
			allbc[row2[:6]][1]+=1
		except KeyError:
			pass


	elif idx%4 == 2:
		current_file1.write(row)
		current_file2.write(row2)                
	else:
		current_file1.write(row[6:])
		current_file2.write(row2[6:])


z=allbc.keys()
for zz in z:
	if allbc[zz][0]>0 or allbc[zz][1]>0:
		try:
			xt=mainbc[zz]
			sumbc.write(zz+'\t'+str(allbc[zz][0])+'\t'+str(allbc[zz][1])+'\t1\n')
		except:
			sumbc.write(zz+'\t'+str(allbc[zz][0])+'\t'+str(allbc[zz][1])+'\t0\n') 

sumbc.write('000\t'+str(matches[0])+'\t'+str(matches[1])+'\t'+str(matches[2])+'\n')
